# Supplementary material for: Angpt2/Tie2 autostimulatory loop controls tumorigenesis
Source: EMBO Mol Med. 2022 Mar 10;14(5):e14364. doi: 10.15252/emmm.202114364 (PMC9081903; doi:10.15252/emmm.202114364)
Supplement: Supplementary file 3 — Source Data for Expanded View/Appendix [file EMMM-14-e14364-s005.zip]

Archive with 2 entries (2 files):
- EMM_2021_14364_Uncropped_App_Figs.zip
- EMM_2021_14364_Uncropped_EV_Figures_.zip
