# Supplementary material for: Angpt2/Tie2 autostimulatory loop controls tumorigenesis
Source: EMBO Mol Med. 2022 Mar 10;14(5):e14364. doi: 10.15252/emmm.202114364 (PMC9081903; doi:10.15252/emmm.202114364)
Supplement: Supplementary file 4 — Source Data for Figure 2 [file EMMM-14-e14364-s001.xlsx]

## Sheet: Fig.2D
	Tie2+ cells
	CD31-	CD31+
	64.7	27.3
	78.4	14
	71.7	23.6
	51.9	46.5
	76.5	20.5
	75.4	22.8
	72.4	26.9

## Sheet: Fig. 2F
	Mean fluorescent intensity
	Tie2+CD31-	Tie2+CD31+
	8765	13716
	10352	12615
	14542	22996
	21510	34756
	16740	13704
	17025	18424
	13823	11555
