# Supplementary material for: Angpt2/Tie2 autostimulatory loop controls tumorigenesis
Source: EMBO Mol Med. 2022 Mar 10;14(5):e14364. doi: 10.15252/emmm.202114364 (PMC9081903; doi:10.15252/emmm.202114364)
Supplement: Supplementary file 5 — Source Data for Figure 3 [file EMMM-14-e14364-s006.zip › EMM-2021-14364_original_data_Fig3.xlsx]

## Sheet: Fig. 3B
		Total cells/section	Cells with 1 dot	Cells with 2 dots	Cells with ≥3 dots
	Tissue section		Number	Number	Number
	1	372	75	46	4
	2	317	102	24	6
	3	377	99	38	15
	4	528	113	35	10
	5	320	63	24	6
	sum	1914	452	167	41
	average		90.4	33.4	8.2
	st dev		20.6591	9.47629	4.38178
	total cells counted	1914
	toral pos cells	660

## Sheet: Fig. 3D
	Isolated rat primary NF-PitNET cells not stimulated				Isolated rat primary NF-PitNET cells stimulated with rhANG2
	Total nuclei counted	212			Total nuclei counted	345
	Cells with at least 1 dot	17.6% (37/212)			Cells with at least 1 dot	34% (117/345)
		% of cells				% of cells
	Cells with 1 dot	42.5397			Cells with 1-3 dots	51.9
	Cells with 2 dots	44.8942			Cells with 4-6 dots	33.45
	Cells with 3 dots	9.78836			Cells with 7-10 dots	10.15
	Cells with ≥4 dots	2.77778			Cells with >10 dots	5.96667
