# Supplementary material for: Angpt2/Tie2 autostimulatory loop controls tumorigenesis
Source: EMBO Mol Med. 2022 Mar 10;14(5):e14364. doi: 10.15252/emmm.202114364 (PMC9081903; doi:10.15252/emmm.202114364)
Supplement: Supplementary file 6 — Source Data for Figure 4 [file EMMM-14-e14364-s003.zip]

Archive with 5 entries (4 files):
- EMM-2021-14364_original_data_Fig4.xlsx
- EMM_2021_14364_Uncropped_Fig_4B.pdf
- __MACOSX/
- __MACOSX/._EMM-2021-14364_original_data_Fig4.xlsx
- __MACOSX/._EMM_2021_14364_Uncropped_Fig_4B.pdf
