# Supplementary material for: Angpt2/Tie2 autostimulatory loop controls tumorigenesis
Source: EMBO Mol Med. 2022 Mar 10;14(5):e14364. doi: 10.15252/emmm.202114364 (PMC9081903; doi:10.15252/emmm.202114364)
Supplement: Supplementary file 6 — Source Data for Figure 4 [file EMMM-14-e14364-s003.zip › EMM-2021-14364_original_data_Fig4.xlsx]

## Sheet: Fig. 4E
	Tumor volume determination [cm^3]
					in %
cells	t0	t9	t21		t0	t9	t21
Ctrl KO	0.1816	0.7643	1.3657		100	420.87	752.037
Ctrl KO	0.0346	0.1154	0.2398		100	333.526	693.064
Ctrl KO	0.0819	0.3994	1.1018		100	487.668	1345.3
Ctrl KO	0.2212	0.7275	1.3684		100	328.888	618.626
Ctrl KO	0.029	0.0804	0.2198		100	277.241	757.931
Ctrl KO	0.0468	0.1932	0.746		100	412.821	1594.02
Ctrl KO	0.1657	0.586	1.3781		100	353.651	831.684
Ctrl KO	0.0297	0.117	0.3734		100	393.939	1257.24
Tie2 KO #19	0.1699	0.6289	0.9688		100	370.159	570.218
Tie2 KO #19	0.0361	0.0945	0.2457		100	261.773	680.609
Tie2 KO #19	0.0679	0.1525	0.2874		100	224.595	423.27
Tie2 KO #19	0.1899	0.7968	1.0133		100	419.589	533.597
Tie2 KO #19	0.1101	0.2639	0.6027		100	239.691	547.411
Tie2 KO #19	0.0252	0.0276	0.0981		100	109.524	389.286
Tie2 KO #19	0.0723	0.1424	0.3135		100	196.957	433.61
Tie2 KO #19	0.0795	0.1773	0.3013		100	223.019	378.994
