# Supplementary material for: Angpt2/Tie2 autostimulatory loop controls tumorigenesis
Source: EMBO Mol Med. 2022 Mar 10;14(5):e14364. doi: 10.15252/emmm.202114364 (PMC9081903; doi:10.15252/emmm.202114364)
Supplement: Supplementary file 7 — Source Data for Figure 5 [file EMMM-14-e14364-s008.xlsx]

## Sheet: Fig. 5C
	tumor size
	volume	t0 (in cm3)	t9 (in cm3)	t21 (in cm3)			t0 = 100%	t0	t9	t21
	treatment
	AMG386	0.062	0.145	0.1951			AMG386	100	233.871	314.677
	AMG386	0.1859	0.3143	0.3386			AMG386	100	169.069	182.141
	AMG386	0.0429	0.1102	0.125			AMG386	100	256.876	291.375
	AMG386	0.052	0.0862	0.0977			AMG386	100	165.769	187.885
	AMG386	0.0512	0.0968	0.1043			AMG386	100	189.062	203.711
	AMG386	0.0213	0.0391	0.0455			AMG386	100	183.568	213.615
	AMG386	0.0826	0.1679	0.2257			AMG386	100	203.269	273.245
	AMG386	0.0334	0.0492	0.0759			AMG386	100	147.305	227.246
	Placebo	0.0461	0.0731	0.147			Placebo	100	158.568	318.872
	Placebo	0.0606	0.1625	0.3119			Placebo	100	268.152	514.686
	Placebo	0.0399	0.0599	0.2363			Placebo	100	150.125	592.231
	Placebo	0.1324	0.3694	0.378			Placebo	100	279.003	285.498

## Sheet: Fig. 5D
		Placebo	t0	t14	Growth in % t0 -> t14
		volume (cm^3)
			0.0874	0.0914		104.577
			0.0512	0.0653		127.539
			0.1575	0.2541		161.333
			0.1457	0.1986		136.307
			0.0711	0.0784		110.267
		AMG386	t0	t14	Growth in % t0 -> t14
		volume (cm^3)
			0.0448	0.0549		122.545
			0.077	0.0778		101.039
			0.1262	0.1319		104.517
			0.0795	0.067		84.2767
			0.0625	0.0724		115.84
			0.0647	0.0672		103.864

## Sheet: Fig. 5E
	ADC values
	treatment	t0	t14
	AMG386	0.89	1.0485
	AMG386	0.982333	0.973
	AMG386	0.787	1.0965
	AMG386	1.0585	1.19775
	AMG386	1.08325	1.09625
	AMG386	0.976	1.111
	AMG386	0.987	1.085
	AMG386	0.906	1.219
	Placebo	1.10733	1.14867
	Placebo	1.043	0.9805
	Placebo	1.0296	1.256
	Placebo	1.047	1.031
	Placebo	0.9075	1.15225
